# Supplementary material for: How effective are entomopathogenic nematodes for vine weevil (Coleoptera: Curculionidae) biological control? A meta‐analysis
Source: Pest Manag Sci. 2025 Dec 23;82(4):3427–38. doi: 10.1002/ps.70461 (PMC12976196; doi:10.1002/ps.70461)
Supplement: Supplementary file 1 — Data S1. Supporting Information. [file PS-82-3427-s002.xlsx]

## Sheet: Data
ID	Species	Crop	Context	Substrate	Temperature	Treatment	MLLt	SEMt	SDt	Nt	MLLc	SEMc	SDc	Nc	rob_rand	rob_alloc	rob_blind	rob_outcome	rob_other	included_in_analysis
1	3	1	3	1	1	1	29.7	1.8	13.9427	60	30.25	1.26	9.75992	60	some	some	some	low	low	yes
1	3	1	3	1	1	1	24.2	2.2	17.0411	60	30.25	1.26	9.75992	60	some	some	some	low	low	yes
1	2	1	3	1	1	1	31.8	1.1	8.52056	60	30.25	1.26	9.75992	60	some	some	some	low	low	yes
1	2	1	3	1	1	1	20.6	1	7.74597	60	30.25	1.26	9.75992	60	some	some	some	low	low	yes
1	5	1	3	1	1	1	26.7	1.3	10.0698	60	30.25	1.26	9.75992	60	some	some	some	low	low	yes
2	2	1	3	4	3	1	11.44	1.55	9.80306	40	15.65	1.63	10.309	40	low	some	some	low	low	yes
2	2	1	3	4	3	1	3.48	0.79	4.9964	40	6.14	1.12	7.0835	40	low	some	some	low	low	yes
2	5	1	3	4	3	1	1.06	0.3	1.89737	40	15.65	1.63	10.309	40	low	some	some	low	low	yes
2	5	1	3	4	3	1	1.55	0.22	1.3914	40	6.14	1.12	7.0835	40	low	some	some	low	low	yes
3	5	1	2	2	2	1	1.44	0.72	6.59891	84	41.69	5.05	46.284	84	some	some	some	some	some	yes
3	1	1	2	2	2	1	7.5	2.6	23.8294	84	41.69	5.05	46.284	84	some	some	some	some	some	yes
3	1	1	2	2	2	1	15.9	6.6	60.49	84	41.69	5.05	46.284	84	some	some	some	some	some	yes
3	1	1	2	2	2	1	20.5	2.6	23.8294	84	41.69	5.05	46.284	84	some	some	some	some	some	yes
5	2	1	1	4	2	1	0.1	0.1	0.141421	2	1.8	0.6	0.848528	2	low	some	some	low	low	yes
5	2	1	1	4	2	1	0.9	0.4	0.565685	2	1.8	0.6	0.848528	2	low	some	some	low	low	yes
5	2	1	1	4	3	1	2.1	0.5	1	4	3.9	0.7	1.4	4	low	some	some	low	low	yes
5	2	1	1	4	1	1	4.5	1.2	2.4	4	3.9	0.7	1.4	4	low	some	some	low	low	yes
5	2	1	1	4	3	1	4.8	1.4	2.8	4	3.9	0.7	1.4	4	low	some	some	low	low	yes
5	2	1	1	4	1	1	1	0.3	0.6	4	3.2	0.8	1.6	4	low	some	some	low	low	yes
5	5	1	1	4	1	1	1.4	0.6	1.2	4	3.2	0.8	1.6	4	low	some	some	low	low	yes
5	5	1	1	4	1	1	2	0.7	1.4	4	3.2	0.8	1.6	4	low	some	some	low	low	yes
5	5	1	1	4	1	1	2	0.3	0.6	4	3.2	0.8	1.6	4	low	some	some	low	low	yes
5	2	1	1	4	2	1	0.6	0.5	1.22474	6	5.5	3.3	8.08332	6	low	some	some	low	low	yes
5	5	1	1	4	2	1	1.3	0.9	2.20454	6	5.5	3.3	8.08332	6	low	some	some	low	low	yes
5	5	1	1	4	2	1	2.8	1.6	3.91918	6	5.5	3.3	8.08332	6	low	some	some	low	low	yes
5	5	1	1	4	2	1	6.3	1.7	4.16413	6	5.5	3.3	8.08332	6	low	some	some	low	low	yes
5	2	1	1	4	1	1	2.1	0.5	0.707107	2	1.7	0.7	0.989949	2	low	some	some	low	low	yes
5	2	1	1	4	1	1	1.3	0.5	0.707107	2	1.7	0.7	0.989949	2	low	some	some	low	low	yes
5	5	1	1	4	1	1	0.9	0.2	0.282843	2	1.7	0.7	0.989949	2	low	some	some	low	low	yes
5	5	1	1	4	1	1	1	0.3	0.424264	2	1.7	0.7	0.989949	2	low	some	some	low	low	yes
5	2	1	1	4	1	1	8.3	1.6	5.05964	10	9.4	2.4	7.58947	10	low	some	some	low	low	yes
5	5	1	1	4	1	1	4.3	0.2	0.632456	10	9.4	2.4	7.58947	10	low	some	some	low	low	yes
5	5	1	1	4	1	1	7.3	2.8	8.85438	10	9.4	2.4	7.58947	10	low	some	some	low	low	yes
5	5	1	1	4	1	1	4.3	0.7	2.21359	10	9.4	2.4	7.58947	10	low	some	some	low	low	yes
5	2	1	2	4	NA	1	1.1	0.71	1.58761	5	0.9	0.51	1.14039	5	low	some	some	low	low	yes
5	2	1	2	4	NA	1	1.2	0.47	1.05095	5	0.9	0.51	1.14039	5	low	some	some	low	low	yes
5	2	1	2	4	NA	1	0.4	0.5	1.11803	5	0.9	0.51	1.14039	5	low	some	some	low	low	yes
5	2	1	2	4	NA	1	0.7	0.4	0.894427	5	0.9	0.51	1.14039	5	low	some	some	low	low	yes
5	2	1	2	4	2	1	11.2	1.62	7.42377	21	20.9	1.92	8.79855	21	low	some	some	low	low	yes
5	2	1	2	4	1	1	10.1	3.33	15.26	21	20.9	1.92	8.79855	21	low	some	some	low	low	yes
5	2	1	2	4	2	1	8.2	2.16	9.89836	21	20.9	1.92	8.79855	21	low	some	some	low	low	yes
5	2	1	2	4	2	1	1.8	0.68	3.11615	21	20.9	1.92	8.79855	21	low	some	some	low	low	yes
6	5	1	3	1	3	1	29.25	3.54	30.6573	75	70.13	0.1	0.866025	75	low	some	some	low	low	yes
6	5	1	3	1	2	1	23.35	2	17.3205	75	69.38	0.16	1.38564	75	low	some	some	low	low	yes
7	2	1	3	1	2	1	7.3	6.6	37.9141	33	32.88	1.65	9.47853	33	low	some	some	high	some	yes
7	2	1	3	1	2	1	0.8	1.5	8.61684	33	32.88	1.65	9.47853	33	low	some	some	high	some	yes
7	2	1	3	1	2	1	0	1.64	9.42108	33	32.88	1.65	9.47853	33	low	some	some	high	some	yes
7	2	1	3	1	2	1	20.21	5.59	57.5526	106	105.39	4.66	47.9776	106	low	some	some	high	some	yes
7	2	1	3	1	2	1	21.45	5.27	54.258	106	105.39	4.66	47.9776	106	low	some	some	high	some	yes
7	2	1	3	1	2	1	3.11	5.28	54.3609	106	105.39	4.66	47.9776	106	low	some	some	high	some	yes
7	2	1	1	4	2	1	11.28	0.87	3.98684	21	20.91	1.04	4.76588	21	low	some	some	high	some	yes
7	2	1	1	4	2	1	10.15	0.96	4.39927	21	20.91	1.04	4.76588	21	low	some	some	high	some	yes
7	2	1	1	4	2	1	8.24	1.04	4.76588	21	20.91	1.04	4.76588	21	low	some	some	high	some	yes
7	2	1	1	4	2	1	1.82	1.04	4.76588	21	20.91	1.04	4.76588	21	low	some	some	high	some	yes
8	2	1	2	1	2	1	1.09	0.34	1.40186	17	16.81	2.23	9.19453	17	low	some	some	low	low	yes
8	2	1	2	1	1	1	5.11	1.14	5.7	25	24.21	2.92	14.6	25	low	some	some	low	low	yes
8	2	1	2	1	2	1	1.15	0.28	1.2522	20	19.45	3.15	14.0872	20	low	some	some	low	low	yes
9	3	1	1	1	2	1	0	0	0	11	4.5	2	6.63325	11	low	some	some	some	low	no
9	3	1	1	1	2	1	0.4	0.4	1.32665	11	4.5	2	6.63325	11	low	some	some	some	low	yes
10	3	1	1	1	1	1	11.7	0.61	2.728	20	13.3	0.59	2.63856	20	low	some	some	some	low	yes
10	3	1	1	1	1	1	12.8	0.6	2.68328	20	13.3	0.59	2.63856	20	low	some	some	some	low	yes
10	5	1	1	1	1	1	5.5	0.53	2.37023	20	13.3	0.59	2.63856	20	low	some	some	some	low	yes
10	5	1	1	1	1	1	3.4	0.43	1.92302	20	13.3	0.59	2.63856	20	low	some	some	some	low	yes
10	5	1	1	1	1	1	2.5	0.36	1.60997	20	13.3	0.59	2.63856	20	low	some	some	some	low	yes
12	1	1	1	4	NA	1	0.46	0.14	0.59397	18	0.75	0.2	0.848528	18	low	some	some	low	low	yes
12	1	1	2	4	NA	1	0.52	0.23	0.890786	15	0.61	0.28	1.08444	15	low	some	some	low	low	yes
12	1	1	1	4	NA	1	0.44	0.19	0.891179	22	0.92	0.34	1.59474	22	low	some	some	low	low	yes
13	1	1	1	4	NA	1	7.3	5.5	31.1127	32	10.5	2.8	15.8392	32	some	some	some	some	some	yes
13	1	1	1	4	NA	1	3.5	3.2	18.1019	32	10.5	2.8	15.8392	32	some	some	some	some	some	yes
13	1	1	1	4	NA	1	4	4.1	23.5527	33	10.9	5.2	29.8717	33	some	some	some	some	some	yes
13	1	1	1	4	NA	1	2.5	1.8	10.3402	33	10.9	5.2	29.8717	33	some	some	some	some	some	yes
13	1	1	1	4	NA	1	4.8	4.5	23.8118	28	9.3	6	31.749	28	some	some	some	some	some	yes
13	1	1	1	4	NA	1	2	1.6	8.4664	28	9.3	6	31.749	28	some	some	some	some	some	yes
13	1	1	1	4	NA	1	2.3	1.5	6.36396	18	5.9	3.3	14.0007	18	some	some	some	some	some	yes
13	1	1	1	4	NA	1	1.5	0.5	2.12132	18	5.9	3.3	14.0007	18	some	some	some	some	some	yes
14	2	1	3	3	3	1	1.66	0.66	3.3	25	22.22	1.15	5.75	25	some	some	some	some	some	yes
14	2	1	3	3	3	1	1	0.57	2.85	25	22.22	1.15	5.75	25	some	some	some	some	some	yes
14	3	1	3	3	3	1	2.33	0.88	4.4	25	20	1.52	7.6	25	some	some	some	some	some	yes
14	3	1	3	3	3	1	1.66	0.33	1.65	25	20	1.52	7.6	25	some	some	some	some	some	yes
14	2	1	3	1	3	2	0.8	0.2	0.447214	5	5	0	0	5	some	some	some	some	some	no
14	2	1	3	1	3	2	0.2	0.13	0.290689	5	5	0	0	5	some	some	some	some	some	no
14	2	1	3	1	3	2	0	0	0	5	5	0	0	5	some	some	some	some	some	no
14	3	1	3	1	3	2	2.6	0.33	0.737902	5	5.4	0.21	0.469574	5	some	some	some	some	some	yes
14	3	1	3	1	3	2	0.6	0.3	0.67082	5	5.4	0.21	0.469574	5	some	some	some	some	some	yes
14	3	1	3	1	3	2	0.4	0.16	0.357771	5	5.4	0.21	0.469574	5	some	some	some	some	some	yes
14	3	1	2	4	3	2	6.25	0.85	5.37587	40	15.75	2.81	17.772	40	some	some	some	some	some	yes
14	3	1	2	4	3	2	8.25	1.25	7.90569	40	17.2	1.77	11.1945	40	some	some	some	some	some	yes
14	3	1	2	4	3	2	11.75	1.37	8.66464	40	16	2.07	13.0918	40	some	some	some	some	some	yes
14	3	1	2	4	3	2	5	1.47	9.2971	40	15.75	2.81	17.772	40	some	some	some	some	some	yes
14	3	1	2	4	3	2	7.75	0.85	5.37587	40	17.2	1.77	11.1945	40	some	some	some	some	some	yes
14	3	1	2	4	3	2	10.25	1.1	6.95701	40	16	2.07	13.0918	40	some	some	some	some	some	yes
14	3	1	2	4	2	2	1.25	0.31	1.96061	40	4.63	0.26	1.64438	40	some	some	some	some	some	yes
14	3	1	2	4	2	2	1.5	0.42	2.65631	40	4.88	0.12	0.758947	40	some	some	some	some	some	yes
14	3	1	2	4	2	2	2.25	0.31	1.96061	40	4.75	0.16	1.01193	40	some	some	some	some	some	yes
14	2	1	2	4	2	2	3.125	0.22	1.3914	40	4.63	0.26	1.64438	40	some	some	some	some	some	yes
14	2	1	2	4	2	2	3.375	0.32	2.02386	40	4.88	0.12	0.758947	40	some	some	some	some	some	yes
14	2	1	2	4	2	2	4	0.26	1.64438	40	4.75	0.16	1.01193	40	some	some	some	some	some	yes
15	2	1	3	1	NA	1	21	1.7	24.0416	200	105	5	70.7107	200	low	some	some	low	low	yes
15	2	1	3	1	NA	1	22	2.6	36.7696	200	105	5	70.7107	200	low	some	some	low	low	yes
15	2	1	3	1	NA	1	2.8	1	14.1421	200	105	5	70.7107	200	low	some	some	low	low	yes
15	2	1	1	4	NA	1	11.31	0.5	2.29129	21	21	1.1	5.04083	21	low	some	some	low	low	yes
15	2	1	1	4	NA	1	10.27	1.56	7.14882	21	21	1.1	5.04083	21	low	some	some	low	low	yes
15	2	1	1	4	NA	1	8.27	0.84	3.84936	21	21	1.1	5.04083	21	low	some	some	low	low	yes
15	2	1	1	4	NA	1	1.94	0.27	1.2373	21	21	1.1	5.04083	21	low	some	some	low	low	yes
15	2	1	2	1	NA	1	1.1	0.3	1.23693	17	16.9	2.3	9.48314	17	low	some	some	low	low	yes
15	2	1	2	1	NA	1	5.1	1.1	5.5	25	24.4	3	15	25	low	some	some	low	low	yes
15	2	1	2	1	NA	1	1.2	0.5	2.23607	20	19.5	3.2	14.3108	20	low	some	some	low	low	yes
18	5	2	3	NA	NA	1	1.8	0.3	4.2638	202	7.04	0.62	8.81186	202	some	some	some	some	some	yes
18	5	2	3	NA	NA	NA	2.8	0.4	5.68507	202	8.41	0.74	10.5174	202	some	some	some	some	some	yes
18	5	2	3	NA	NA	NA	2.2	0.4	5.68507	202	8.41	0.74	10.5174	202	some	some	some	some	some	yes
18	5	2	3	NA	NA	NA	1.7	0.3	4.2638	202	8.41	0.74	10.5174	202	some	some	some	some	some	yes
19	1	2	3	1	3	1	32.9	5.08	45.4369	80	77.86	1.34	11.9853	80	low	some	some	some	low	yes
19	1	2	3	1	3	1	6.42	3.22	28.8006	80	77.86	1.34	11.9853	80	low	some	some	some	low	yes
19	1	2	3	1	3	1	0	0	0	80	77.86	1.34	11.9853	80	low	some	some	some	low	no
19	1	2	3	3	3	1	43.57	3.44	30.7683	80	75.57	1.23	11.0015	80	low	some	some	some	low	yes
19	1	2	3	3	3	1	22.9	2.22	19.8563	80	75.57	1.23	11.0015	80	low	some	some	some	low	yes
19	1	2	3	3	3	1	20.18	4.18	37.3871	80	75.57	1.23	11.0015	80	low	some	some	some	low	yes
19	1	2	3	2	3	1	40.87	3.98	35.5982	80	78.26	1	8.94427	80	low	some	some	some	low	yes
19	1	2	3	2	3	1	23.18	1.99	17.7991	80	78.26	1	8.94427	80	low	some	some	some	low	yes
19	1	2	3	2	3	1	20.44	3.24	28.9794	80	78.26	1	8.94427	80	low	some	some	some	low	yes
19	1	2	3	NA	3	1	15.14	4.74	42.3958	80	77.51	0.9	8.04984	80	low	some	some	some	low	yes
19	1	2	3	NA	3	1	5.65	2.26	20.2141	80	77.51	0.9	8.04984	80	low	some	some	some	low	yes
19	1	2	3	NA	3	1	0	0	0	80	77.51	0.9	8.04984	80	low	some	some	some	low	no
19	1	2	3	NA	3	1	18.95	2.86	25.5806	80	75.82	1.98	17.7097	80	low	some	some	some	low	yes
19	1	2	3	NA	3	1	3.74	1.98	17.7097	80	75.82	1.98	17.7097	80	low	some	some	some	low	yes
19	1	2	3	NA	3	1	0	0	0	80	75.82	1.98	17.7097	80	low	some	some	some	low	no
20	1	2	3	1	2	1	24	3.4	21.5035	40	37	1.12	7.0835	40	low	some	some	low	some	yes
20	1	2	3	1	2	1	25	2.68	16.9498	40	37	1.12	7.0835	40	low	some	some	low	some	yes
20	4	2	3	1	2	1	28	2.48	15.6849	40	37	1.12	7.0835	40	low	some	some	low	some	yes
20	4	2	3	1	2	1	26	2.68	16.9498	40	37	1.12	7.0835	40	low	some	some	low	some	yes
21	1	2	3	1	NA	NA	0	NA	0	10	8.9	NA	28.1443	10	low	some	some	low	low	no
21	1	2	3	1	3	NA	0.8	NA	2.5	10	7.7	NA	24.3495	10	low	some	some	low	low	yes
21	1	2	3	1	NA	1	0	NA	0	10	8.9	NA	28.1443	10	low	some	some	low	low	no
21	1	2	3	1	3	1	0	NA	2.5	10	7.7	NA	24.3495	10	low	some	some	low	low	yes
21	1	2	2	1	1	NA	7.3	NA	1.4	10	8.1	NA	25.6144	10	low	some	some	low	low	yes
21	1	2	2	1	1	NA	7.6	NA	1.4	10	8.4	NA	26.5631	10	low	some	some	low	low	yes
21	1	2	2	1	2	NA	7.4	NA	2.6	10	10	NA	31.6228	10	low	some	some	low	low	yes
21	1	2	2	1	2	NA	0.6	NA	1.9	10	9.2	NA	29.093	10	low	some	some	low	low	yes
21	1	2	2	1	1	1	6.2	NA	1.4	10	8.1	NA	25.6144	10	low	some	some	low	low	yes
21	1	2	2	1	1	1	1.3	NA	1.6	10	8.4	NA	26.5631	10	low	some	some	low	low	yes
21	1	2	2	1	2	1	0.1	NA	0.3	10	10	NA	31.6228	10	low	some	some	low	low	yes
21	1	2	2	1	2	1	0	NA	0	10	9.2	NA	29.093	10	low	some	some	low	low	no
22	1	2	3	1	3	1	0	0	0	6	5.4	0.4	0.979796	6	some	some	some	some	low	no
22	1	2	3	1	2	1	0.17	0.17	0.34	4	5	0.58	1.16	4	some	some	some	some	low	yes
22	1	2	3	1	2	1	0.13	0.11	0.155563	2	1.4	1.16	1.64049	2	some	some	some	some	low	yes
24	1	2	3	4	4	1	18.08	5.82	51.4008	78	78	0	0	78	low	some	some	low	low	no
25	3	2	3	4	2	1	9.29	0.24	2.14663	80	8.91	0.54	4.82991	80	some	some	some	some	some	yes
25	1	2	3	4	2	1	8.24	0.37	3.30938	80	8.91	0.54	4.82991	80	some	some	some	some	some	yes
25	3	2	3	4	3	1	8.42	0.63	5.63489	80	7.3	0.44	3.93548	80	some	some	some	some	some	yes
25	1	2	3	4	3	1	2.92	0.51	4.56158	80	7.3	0.44	3.93548	80	some	some	some	some	some	yes
28	1	2	3	1	3	1	5.6	2.8	50.7102	328	3.3	0.85	15.3942	328	some	some	some	some	some	yes
29	1	2	3	1	NA	1	17	3.35	23.6881	50	46	1.9	13.435	50	some	some	some	some	some	yes
29	1	2	3	1	NA	1	11	0	0	50	46	1.9	13.435	50	some	some	some	some	some	no
29	1	2	3	1	NA	1	2	0	0	50	46	1.9	13.435	50	some	some	some	some	some	no
29	1	2	3	1	NA	1	4	0	0	50	46	1.9	13.435	50	some	some	some	some	some	no
29	1	2	3	1	NA	1	0	0	0	50	46	1.9	13.435	50	some	some	some	some	some	no
29	1	2	3	1	NA	1	0	0	0	50	46	1.9	13.435	50	some	some	some	some	some	no
29	1	2	3	1	NA	1	0	0	0	50	46	1.9	13.435	50	some	some	some	some	some	no
29	1	2	3	1	NA	1	0	0	0	50	46	1.9	13.435	50	some	some	some	some	some	no
29	1	2	3	1	NA	1	26	3.55	25.1023	50	38	3	21.2132	50	some	some	some	some	some	yes
29	1	2	3	1	NA	1	2	0	0	50	38	3	21.2132	50	some	some	some	some	some	no
29	1	2	3	1	NA	1	0	0	0	50	38	3	21.2132	50	some	some	some	some	some	no
29	1	2	3	1	NA	1	0	0	0	50	38	3	21.2132	50	some	some	some	some	some	no
29	1	2	3	1	NA	1	33	4	28.2843	50	41.5	3.4	24.0416	50	some	some	some	some	some	yes
29	1	2	3	1	NA	1	5.5	5.3	37.4767	50	41.5	3.4	24.0416	50	some	some	some	some	some	yes
29	1	2	3	1	NA	1	8.5	3.15	22.2739	50	41.5	3.4	24.0416	50	some	some	some	some	some	yes
29	1	2	3	1	NA	1	8.5	3.15	22.2739	50	41.5	3.4	24.0416	50	some	some	some	some	some	yes
30	1	2	3	1	3	NA	4.8	2.4	21.4663	80	73.6	1.6	14.3108	80	some	some	some	some	some	yes
32	3	2	3	4	4	1	7.7	0.9	2.84605	10	9.3	0.1	0.316228	10	some	some	some	some	some	yes
32	1	2	3	4	4	1	2.3	0.2	0.632456	10	9.3	0.1	0.316228	10	some	some	some	some	some	yes
32	3	2	3	4	4	1	2.7	1	3.16228	10	9.7	0.3	0.948683	10	some	some	some	some	some	yes
32	1	2	3	4	4	1	1.7	0.3	0.948683	10	9.7	0.3	0.948683	10	some	some	some	some	some	yes
32	3	2	3	4	4	1	1	0.2	0.632456	10	9.3	0.3	0.948683	10	some	some	some	some	some	yes
32	3	2	3	4	4	1	2.3	0.2	0.632456	10	9.3	0.4	1.26491	10	some	some	some	some	some	yes
32	3	2	3	4	4	1	5.7	0.7	2.21359	10	9	0.2	0.632456	10	some	some	some	some	some	yes
32	1	2	3	4	4	1	0.7	0.1	0.316228	10	9.3	0.3	0.948683	10	some	some	some	some	some	yes
32	1	2	3	4	4	1	1	0.1	0.316228	10	9.3	0.4	1.26491	10	some	some	some	some	some	yes
32	1	2	3	4	4	1	5.3	0.9	2.84605	10	9	0.2	0.632456	10	some	some	some	some	some	yes
32	3	2	3	4	4	1	2.3	0.4	1.26491	10	9	0.6	1.89737	10	some	some	some	some	some	yes
32	3	2	3	4	4	1	1.3	0.1	0.316228	10	9.7	0.3	0.948683	10	some	some	some	some	some	yes
32	3	2	3	4	4	1	3	0.6	1.89737	10	9.7	0.3	0.948683	10	some	some	some	some	some	yes
32	1	2	3	4	4	1	0.3	0.1	0.316228	10	9	0.6	1.89737	10	some	some	some	some	some	yes
32	1	2	3	4	4	1	0.7	0.1	0.316228	10	9.7	0.3	0.948683	10	some	some	some	some	some	yes
32	1	2	3	4	4	1	2.7	0.6	1.89737	10	9.7	0.3	0.948683	10	some	some	some	some	some	yes

## Sheet: Definitions
Variable	Definition	Code
ID	Identification number of study	See "Article List" sheet
Crop	Crop type of study	1: Soft fruit 2: Ornamentals
Species	Entomopathogenic nematode species used in study	1: Heterorhabditis bacteriophora 2: Heterorhabditis megidis 3: Steinernema carpocapsae 4: Steinernema feltiae 5: Steinernema kraussei
Context	Growing context of study	1: Outdoor 2: Polytunnel 3: Greenhouse
Treatment	Entomopathogenic nematode mode of application	1: Drench 2: Dripline irrigation 3: Overhead irrigation 4: Cadaver 5: Rubber foam
Substrate	Growing substrate of study	1: Peat 2: Coir 3: Bark 4: Soil
Temperature	Soil temperature measured in study	1: Low 2: Low to Medium 3: Medium 4: Medium to High 5: High
MLLt	Mean live vine weevil larvae after entomopathogenic nematode treatment
SEMt	Standard error of the mean live vine weevil larvae after entomopathogenic nematode treatment
SDt	Standard deviation of the mean live vine weevil larvae after entomopathogenic nematode treatment
Nt	Sample size of entomopathogenic nematode application treatment (water)
MLLc	Mean live vine weevil larvae of control treatment
SEMt	Standard error of the mean live vine weevil larvae of control treatment (water)
SDt	Standard deviation of the mean live vine weevil larvae of control treatment
Nc	Sample size of control treatment
rob_rand	Randomisation of experimental units (pots/plots/sections) to treatments; blocking where relevant
rob_alloc	Allocation concealment / foreknowledge of assignment at the point of allocation (prevents steering “better” plants/plots into a group)
rob_blind	Blinding of outcome assessment
rob_outcome	Incomplete outcome data / selective reporting (missing replicates, post-hoc exclusions, missing variance, time-point selection)
rob_other	Other biases not covered above: environmental confounding, contamination, pseudoreplication, baseline imbalance
included_in_analysis	Indicates which studies met the basic criteria to be included in the analysis

## Sheet: Article List
ID	Author	Title	Year	Google Scholar link	Territory	Study location
1	Guy et al.	Conditioning the entomopathogenic nematodes Steinernema carpocapsae and Heterorhabditis megidis by pre-application storage improves efficacy against black vine weevil, Otiorhynchus sulcatus (Coleoptera: Curculionidae) at low and moderate temperatures.	2017	https://scholar.google.com/scholar?hl=en&as_sdt=0%2C5&q=Conditioning+the+entomopathogenic+nematodes+Steinernema+carpocapsae+and+Heterorhabditis+megidis+by+pre-application+storage+improves+efficacy+against+black+vine+weevil%2C+Otiorhynchus+sulcatus+%28Coleoptera%3A+Curculionidae%29+at+low+and+moderate+temperatures&btnG=	Europe	Clonbrin, Ireland
2	Hourston et al.	Does the Slow-Growth, High-Mortality Hypothesis Apply Below Ground?	2016	https://scholar.google.com/scholar?hl=en&as_sdt=0%2C5&q=Does+the+Slow-Growth%2C+High-Mortality+Hypothesis+Apply+Below+Ground%3F&btnG=	UK	The James Hutton Institute, Dundee, Scotland
3	Hough et al.	Biological control of vine weevil larvae on protected strawberry	2015		UK	ADAS, Cambridge, UK
5	Haukeland and Lola-Luz	Efficacy of the entomopathogenic nematodes Steinernema kraussei and Heterorhabditis megidis against the black vine weevil Otiorhynchus sulcatus in open field-grown strawberry plants	2010	https://scholar.google.com/scholar?hl=en&as_sdt=0%2C5&q=Efficacy+of+the+entomopathogenic+nematodes+Steinernema+kraussei+and+Heterorhabditis+megidis+against+the+black+vine+weevil+Otiorhynchus+sulcatus+in+open+field-grown+strawberry+plants&btnG=	Europe	Maynooth University, Maynooth, Ireland
6	Ansari et al.	The entomopathogenic nematode Steinernema kraussei and Metarhizium anisopliae work synergistically in controlling overwintering larvae of the black vine weevil, Otiorhynchus sulcatus, in strawberry growbags	2010	https://scholar.google.com/scholar?hl=en&as_sdt=0%2C5&q=The+entomopathogenic+nematode+Steinernema+kraussei+and+Metarhizium+anisopliae+work+synergistically+in+controlling+overwintering+larvae+of+the+black+vine+weev&btnG=	UK	Swansea University, Swansea, UK
7	Lola-Luz and Downes	Biological control of black vine weevil Otiorhynchus sulcatus in Ireland using Heterorhabditis megidis	2007	https://scholar.google.com/scholar?hl=en&as_sdt=0%2C5&q=Biological+control+of+black+vine+weevil+Otiorhynchus+sulcatus+in+Ireland+using+Heterorhabditis+megidis&btnG=	Europe	Maynooth University, Maynooth, Ireland
8	Lola-luz et al.	Control of Black Vine Weevil larvae Otiorhynchus sulcatus (Fabricius) (Coleoptera:Curculionidae) in grow bags outdoors with nematodes	2005	https://scholar.google.com/scholar?hl=en&as_sdt=0%2C5&q=Control+of+Black+Vine+Weevil+larvae+Otiorhynchus+sulcatus+%28Fabricius%29+%28Coleoptera%3ACurculionidae%29+in+grow+bags+outdoors+with+nematodes&btnG=	Europe	Maynooth University, Maynooth, Ireland
9	Booth et al.	Evaluation of entomopathogenic nematodes to manage root weevil larvae in Washington State cranberry, strawberry, and red raspberry	2002	https://scholar.google.com/scholar?hl=en&as_sdt=0%2C5&q=Evaluation+of+Entomopathogenic+Nematodes+to+Manage+Root+Weevil+Larvae+in+Washington+State+Cranberry%2C+Strawberry%2C+and+Red+Raspberry&btnG=	USA	Washington State University, Vancouver, Washington, USA
10	Wilmott et al.	Use of a cold-active entomopathogenic nematode Steinernema kraussei to control overwintering larvae of the black vine weevil Otiorhynchus sulcatus (Coleoptera: Curculionidae) in outdoor strawberry plants	2002	https://scholar.google.com/scholar?hl=en&as_sdt=0%2C5&q=Use+of+a+cold-active+entomopathogenic+nematode+Steinernema+kraussei+to+control+overwintering+larvae+of+the+black+vine+weevil+Otiorhynchus+sulcatus+%28Coleoptera%3A+Curculionidae%29+in+outdoor+strawberry+plants&btnG=	UK	Horticultural Research International, Warwick, UK
12	Wilson et al.	Entomopathogenic nematodes to control black vine weevil (Coleoptera: Curculionidae) on strawberry	1999	https://scholar.google.com/scholar?hl=en&as_sdt=0%2C5&q=Entomopathogenic+nematodes+to+control+black+vine+weevil+%28Coleoptera%3A+Curculionidae%29+on+strawberry&btnG=	USA	Cook College, Rutgers, New Jersey, USA
13	Berry et al.	Efficacy and persistence of Heterorhabditis marelatus (Rhabditida: Heterorhabditidae) against root weevils (Coleoptera: Curculionidae) in strawberry	1997	https://scholar.google.com/scholar?hl=en&as_sdt=0%2C5&q=Efficacy+and+persistence+of%C2%A0Heterorhabditis+marelatus%C2%A0%28Rhabditida%3A+Heterorhabditidae%29+against+root+weevils+%28Coleoptera%3A+Curculionidae%29+in+strawberry&btnG=	USA	Oregon State University, Corvallis, Oregon, USA
14	Kakouli-Douarte et al.	Biological control of the black vine weevil, Otiorhynchus sulcatus (Coleoptera: Curculionidae) with entomopathogenic nematodes (Nematoda: Rhabditida)	1997	https://scholar.google.com/scholar?hl=en&as_sdt=0%2C5&q=Biological+control+of+the+black+vine+weevil%2C+Otiorhynchus+sulcatus+%28Coleoptera%3A+Curculionidae%29+with+entomopathogenic+nematodes+%28Nematoda%3A+Rhabditida%29&btnG=	UK	University of Reading, Reading, UK
15	Lola-luz et al.	Control of the black vine weevil Otiorhynchus sulcatus Fabricius (Coleoptera: Curculionidae) on strawberry crops in Ireland	2006		UK	Maynooth University, Maynooth, Ireland
18	Bennison et al.	A 'little and often' system for application of entomopathogenic nematodes for vine weevil control in hardy ornamental nursery stock	2017		UK	ADAS, Cambridge, UK
19	Ansari and Butt	Effect of potting media on the efficacy and dispersal of entomopathogenic nematodes for the control of black vine weevil, Otiorhynchus sulcatus (Coleoptera: Curculionidae)	2011	https://scholar.google.com/scholar?hl=en&as_sdt=0%2C5&q=Effect+of+potting+media+on+the+efficacy+and+dispersal+of+entomopathogenic+nematodes+for+the+control+of+black+vine+weevil%2C+Otiorhynchus+sulcatus+%28Coleoptera%3A+Curculionidae%29&btnG=	UK	Swansea University, Swansea, UK
20	Ansari et al.	Combined use of entomopathogenic nematodes and Metarhizium anisopliae as a new approach for black vine weevil, Otiorhynchus sulcatus, control	2008	https://scholar.google.com/scholar?hl=en&as_sdt=0%2C5&q=Combined+use+of+entomopathogenic+nematodes+and+Metarhizium+anisopliae+as+a+new+approach+for+black+vine+weevil%2C+Otiorhynchus+sulcatus+%2C+control&btnG=	UK	Swansea University, Swansea, UK
21	Bruck et al.	Evaluation of application technologies of entomopathogenic nematodes for control of the black vine weevil	2005	https://scholar.google.com/scholar?hl=en&as_sdt=0%2C5&q=Evaluation+of+application+technologies+of+entomopathogenic+nematodes+for+control+of+the+black+vine+weevil&btnG=	USA	USDA-ARS, Corvallis, Oregon
22	Gill et al.	Evaluation of biological and chemical control methods for black vine weevil, Otiorhynchus sulcatus (Fabricius) (Coleoptera: Curculionidae), in container grown perennials	2001	https://scholar.google.com/scholar?hl=en&as_sdt=0%2C5&q=Evaluation+of+Biological+and+Chemical+Control+Methods+for+Black+Vine+Weevil%2C+Otiorhynchus+sulcatus+%28Fabricius%29+%28Coleoptera%3A+Curculionidae%29%2C+in+Container+Grown+Perennials1&btnG=	USA	University of Maryland, Ellicott city, Maryland, USA
24	Kaya et al.	Integration of Entomopathogenic Nematodes with Bacillus thuringiensis or Pesticidal Soap for Control of Insect Pests	1994	https://scholar.google.com/scholar?hl=en&as_sdt=0%2C5&q=Integration+of+Entomopathogenic+Nematodes+with+Bacillus+thuringiensis+or+Pesticidal+Soap+for+Control+of+Insect+Pests&btnG=	USA	University of California, Davis, California, USA
25	Kaya et al.	Two entomopathogenic nematode species with different search strategies for insect suppression	1993	https://scholar.google.com/scholar?hl=en&as_sdt=0%2C5&q=Two+entomopathogenic+nematode+species+with+different+search+strategies+for+insect+suppression&btnG=	USA	University of California, Davis, California, USA
28	Garnham and McNab	The use of entomogenous nematodes for the control of black vine weevil in cyclamen	1990	https://scholar.google.com/scholar?hl=en&as_sdt=0%2C5&q=The+use+of+entomogenous+nematodes+for+the+control+of+black+vine+weevil+in+cyclamen&btnG=	Oceania	MAF Technology, Lincoln, Canterbury, New Zealand
29	Ferguson et al.	Control of black vine weevil (Otiorhynchus sulcatus) larvae with different rates of a parasitic nematode (Heterorhabditis bacteriophora)	1990	https://scholar.google.com/scholar?hl=en&as_sdt=0%2C5&q=Control+of+black+vine+weevil+%28Otiorhynchus+sulcatus%29+larvae+with+different+rates+of+a+parasitic+nematode+%28Heterorhabditis+bacteriophora%29&btnG=	Oceania	MAF Technology, Lincoln, Canterbury, New Zealand
30	Barratt et al.	Control of black vine weevil (Otiorhynchus sulcatus (F)) larvae with parasitic nematodes and fungal pathogens	1989	https://scholar.google.com/scholar?hl=en&as_sdt=0%2C5&q=CControl+of+black+vine+weevil+%28Otiorhynchus+sulcatus%C2%A0%28F%29%29+larvae+with+parasitic+nematodes+and+fungal+pathogens&btnG=	Oceania	MAF Technology, Lincoln, Canterbury, New Zealand
32	Georgis and Poinar	Greenhouse control of the black vine weevil Otiorhynchus sulcatus (Coleoptera: Curculionidae) by heterorhabditid and steinernematid nematodes	1984	https://scholar.google.com/scholar?hl=en&as_sdt=0%2C5&q=Greenhouse+control+of+the+black+vine+weevil%C2%A0Otiorhynchus+sulcatus%C2%A0%28Coleoptera%3A+Curculionidae%29+by+heterorhabditid+and+steinernematid+nematodes&btnG=	USA	University of California, Berkely, California, USA
