# Supplementary material for: How effective are entomopathogenic nematodes for vine weevil (Coleoptera: Curculionidae) biological control? A meta‐analysis
Source: Pest Manag Sci. 2025 Dec 23;82(4):3427–38. doi: 10.1002/ps.70461 (PMC12976196; doi:10.1002/ps.70461)
Supplement: Supplementary file 2 — Data S2. Supporting Information. [file PS-82-3427-s001.R]

################################################################################
# Meta-Analysis of Entomopathogenic Nematode Efficacy Against Vine Weevil
# 
# This script reproduces all analyses reported in:
# [Author et al. (Year). Title. Pest Management Science]
#
# Script structure:
#   1. Package installation and loading
#   2. Data import and preparation
#   3. Recode moderator variables
#   4. Calculate effect sizes
#   5. Sample-size risk classification
#   6. Risk-of-bias processing
#   7. Overall random-effects meta-analysis
#   8. Subgroup analysis helper functions
#   9. Univariate moderator analyses
#  10. Multivariable meta-regression
#  11. Prediction interval and probability of benefit
#  12. Comprehensive forest plot
#  13. Sensitivity analyses
#  14. Risk-of-bias sensitivity analyses
#  15. Scale sensitivity: log response ratio
#  16. Missing data assessment
#  17. Publication bias diagnostics
#  18. Multilevel models with cluster-robust inference
#  19. Session information
#
# Requirements:
#   - Data.xlsx (included as Supplementary Data File S1)
#   - R version 4.4.0 or higher
#
# Output files generated:
#   - subgroup_summaries.csv
#   - leave_one_study_out.csv
#   - moderator_summary_table.csv
#   - species_forest_plot.png (and other moderator plots)
#   - comprehensive_forest_plot.png
#   - influence_diagnostics.png
#   - baujat_plot.png
#
# Contact: [corresponding author email]
################################################################################

set.seed(20250805)
options(stringsAsFactors = FALSE, scipen = 999)

################################################################################
# 1. PACKAGE INSTALLATION AND LOADING
################################################################################

# Required packages
pkgs <- c(
  "readxl", "readr", "dplyr", "metafor", "meta", "clubSandwich",
  "ggplot2", "gridExtra", "scales", "checkmate", "multcomp", "tidyr", 
  "stringr", "naniar"
)

# Install any missing packages
missing <- pkgs[!vapply(pkgs, requireNamespace, logical(1), quietly = TRUE)]
if (length(missing)) {
  if (is.na(getOption("repos")["CRAN"]) || getOption("repos")["CRAN"] == "") {
    options(repos = c(CRAN = "https://cloud.r-project.org"))
  }
  install.packages(missing, dependencies = TRUE)
}

# Load all packages
invisible(lapply(pkgs, library, character.only = TRUE))

# Helper functions
`%||%` <- function(a, b) if (is.null(a) || length(a) == 0) b else a
msg <- function(...) cat(paste0(..., "\n"))

################################################################################
# 2. DATA IMPORT AND PREPARATION
################################################################################

# Import data
stopifnot(file.exists("Data.xlsx"))
dat <- readxl::read_excel("Data.xlsx", sheet = "Data")
checkmate::assert_data_frame(dat, min.rows = 1)
message("Initial rows: ", nrow(dat))

# Verify required columns
required_cols <- c("ID", "MLLt", "SDt", "SEMt", "Nt", "MLLc", "SDc", "SEMc", "Nc",
                   "Species", "Crop", "Context", "Treatment", "Substrate", "Temperature")
missing_req <- setdiff(required_cols, names(dat))
if (length(missing_req))
  stop("Missing required columns in Data.xlsx: ", paste(missing_req, collapse = ", "))

# Risk-of-bias columns
rob_cols <- c("rob_rand", "rob_alloc", "rob_blind", "rob_outcome", "rob_other")
have_rob <- all(rob_cols %in% names(dat))

# Function to normalise risk-of-bias values
norm_rob_val <- function(x) {
  y <- tolower(trimws(as.character(x)))
  y[y %in% c("l", "low")] <- "low"
  y[y %in% c("s", "some", "some concerns", "unclear")] <- "some"
  y[y %in% c("h", "high")] <- "high"
  y[!y %in% c("low", "some", "high")] <- NA_character_
  factor(y, levels = c("low", "some", "high"))
}

# If RoB not in Data.xlsx, try merging from RoB.csv
if (!have_rob && file.exists("RoB.csv")) {
  msg("RoB.csv detected: attempting merge (ID-level or ID+Comp_ID if present).")
  rob_raw <- readr::read_csv("RoB.csv", show_col_types = FALSE)
  names(rob_raw) <- gsub("[^A-Za-z0-9]+", "_", tolower(names(rob_raw)))
  if (!"id" %in% names(rob_raw)) stop("RoB.csv must contain an 'ID' column.")
  rob_raw <- rob_raw %>% rename(ID = id)

  cand <- c("Comp_ID", "Comparison_ID", "Effect_ID", "Row_ID", "Row", "Index")
  cand <- cand[cand %in% names(rob_raw) & cand %in% names(dat)]
  join_by <- "ID"
  if (length(cand)) join_by <- if ("Comp_ID" %in% cand) c("ID", "Comp_ID") else c("ID", cand[1])

  keep_rob <- unique(c(join_by, rob_cols))
  keep_rob <- keep_rob[keep_rob %in% names(rob_raw)]
  rob <- rob_raw[, keep_rob, drop = FALSE]

  for (cc in intersect(rob_cols, names(rob))) rob[[cc]] <- norm_rob_val(rob[[cc]])

  if (identical(join_by, "ID")) {
    var_within <- rob %>% group_by(ID) %>%
      summarise(across(all_of(rob_cols), ~n_distinct(na.omit(.x))), .groups = "drop")
    bad <- var_within %>% filter(if_any(all_of(rob_cols), ~ .x > 1))
    if (nrow(bad)) {
      warning("RoB.csv varies within some IDs but no comparison-level key shared with Data.xlsx. ",
              "Broadcasting first non-NA value per ID. Consider adding 'Comp_ID'.")
      rob <- rob %>% group_by(ID) %>%
        summarise(across(all_of(rob_cols), ~ dplyr::first(na.omit(.x))), .groups = "drop")
    }
  }

  dat <- dat %>% left_join(rob, by = join_by)
  have_rob <- all(rob_cols %in% names(dat))
  msg("RoB merge join key: ", paste(join_by, collapse = " + "),
      " | RoB columns present after merge: ", have_rob)
}

# Convert standard errors to standard deviations where necessary
# Apply variance filtering (exclude comparisons with missing or zero SD)
dat <- dat %>%
  mutate(
    SDt = ifelse(is.na(SDt) & !is.na(SEMt) & !is.na(Nt), SEMt * sqrt(Nt), SDt),
    SDc = ifelse(is.na(SDc) & !is.na(SEMc) & !is.na(Nc), SEMc * sqrt(Nc), SDc)
  ) %>%
  filter(!is.na(SDt), !is.na(SDc), SDt > 0, SDc > 0)
message("Rows after SD filtering: ", nrow(dat))

################################################################################
# 3. RECODE MODERATOR VARIABLES
################################################################################

# Convert numeric codes to factor labels
dat <- dat %>%
  mutate(
    Species = factor(Species, 1:5,
                     c("H. bacteriophora", "H. megidis",
                       "S. carpocapsae", "S. feltiae", "S. kraussei")),
    Crop = factor(Crop, 1:2, c("Soft-Fruit", "Ornamental")),
    Context = factor(Context, 1:3, c("Outdoor", "Polytunnel", "Glasshouse")),
    Treatment = factor(Treatment, 1:2, c("Drench", "Drip irrigation")),
    Substrate = factor(Substrate, 1:4, c("Peat", "Coir", "Bark", "Soil")),
    Temperature = factor(Temperature, 1:4,
                         c("Low (<12 °C)", "Low-Med (12-18 °C)",
                           "Med (18-23 °C)", "Med-High (23-30 °C)"))
  )

# Verify no unrecognised codes
invisible(lapply(c("Species", "Crop", "Context", "Treatment", "Substrate", "Temperature"),
       function(v) if (anyNA(dat[[v]]))
         warning("Unrecognised codes produced NA in ", v, call. = FALSE)))

################################################################################
# 4. CALCULATE EFFECT SIZES
################################################################################

# Calculate standardised mean difference (Hedges' g) with unbiased variance
es <- metafor::escalc(measure = "SMD",
                      m1i = MLLt, sd1i = SDt, n1i = Nt,
                      m2i = MLLc, sd2i = SDc, n2i = Nc,
                      data = dat, vtype = "UB") %>%
  mutate(Effect_ID = dplyr::row_number(),
         Study_ID = ID)

################################################################################
# 5. SAMPLE-SIZE RISK CLASSIFICATION
################################################################################

# Classify studies by average sample size
# Low risk: n ≥ 30; Moderate risk: 15 ≤ n < 30; High risk: n < 15
study_quality <- es %>%
  group_by(ID) %>%
  summarise(avg_n = mean((Nt + Nc)/2), .groups = "drop") %>%
  mutate(risk = dplyr::case_when(
    avg_n >= 30 ~ "Low",
    avg_n >= 15 ~ "Moderate",
    TRUE ~ "High"))
es <- left_join(es, study_quality, by = "ID")

################################################################################
# 6. RISK-OF-BIAS PROCESSING
################################################################################

# Normalise and process risk-of-bias ratings
if (!have_rob) {
  warning("RoB columns not found. Creating NA placeholders. ",
          "Add rob_* columns to Data.xlsx or provide RoB.csv for full RoB analyses.")
  es <- es %>% mutate(rob_rand = NA, rob_alloc = NA, rob_blind = NA,
                      rob_outcome = NA, rob_other = NA)
} else {
  es <- es %>% mutate(across(all_of(rob_cols), ~ norm_rob_val(.x)))
}

# Create indicator for comparisons with high risk in any domain
es <- es %>%
  mutate(rob_any_high = as.integer(
           dplyr::coalesce(rob_rand == "high", FALSE) |
           dplyr::coalesce(rob_alloc == "high", FALSE) |
           dplyr::coalesce(rob_blind == "high", FALSE) |
           dplyr::coalesce(rob_outcome == "high", FALSE) |
           dplyr::coalesce(rob_other == "high", FALSE)
         ))

################################################################################
# 7. OVERALL RANDOM-EFFECTS META-ANALYSIS
################################################################################

# Fit primary random-effects model
model_re <- rma(yi, vi, data = es, method = "REML")
print(model_re)

################################################################################
# 8. SUBGROUP ANALYSIS HELPER FUNCTIONS
################################################################################

# Function to compute subgroup estimates for a given moderator
compute_subgroups_ggplot <- function(data, moderator) {
  lvls <- stats::na.omit(unique(data[[moderator]]))
  out <- lapply(lvls, function(lvl) {
    tmp <- data[data[[moderator]] == lvl, ]
    if (!nrow(tmp)) return(NULL)
    m <- if (nrow(tmp) >= 2) rma(yi, vi, data = tmp, method = "REML") else NULL
    data.frame(
      Moderator = moderator,
      Level = as.character(lvl),
      k = nrow(tmp),
      estimate = if (!is.null(m)) as.numeric(m$b) else tmp$yi,
      se = if (!is.null(m)) m$se else sqrt(tmp$vi),
      ci.lb = if (!is.null(m)) m$ci.lb else tmp$yi - 1.96*sqrt(tmp$vi),
      ci.ub = if (!is.null(m)) m$ci.ub else tmp$yi + 1.96*sqrt(tmp$vi),
      pval = if (!is.null(m)) m$pval else NA_real_,
      tau2 = if (!is.null(m)) m$tau2 else 0,
      I2 = if (!is.null(m)) m$I2 else 0
    )
  })
  do.call(rbind, out)
}

# Function to create forest plots
create_ggplot_forest <- function(subgroup_data, title,
                                 filename = NULL, data_for_summary = NULL) {

  plot_data <- subgroup_data
  if (!is.null(data_for_summary)) {
    sm <- rma(yi, vi, data = data_for_summary, method = "REML")
    plot_data <- rbind(
      plot_data,
      data.frame(Moderator = title, Level = "Summary effect",
                 k = sm$k, estimate = as.numeric(sm$b),
                 se = sm$se, ci.lb = sm$ci.lb, ci.ub = sm$ci.ub,
                 pval = sm$pval, tau2 = sm$tau2, I2 = sm$I2))
  }

  plot_data$significant <- ifelse(!is.na(plot_data$pval) & plot_data$pval < 0.05 |
                                    plot_data$ci.lb > 0 | plot_data$ci.ub < 0,
                                  "Significant", "Non-significant")
  plot_data$row_type <- ifelse(plot_data$Level == "Summary effect", "Summary", "Subgroup")
  plot_data$label <- ifelse(plot_data$row_type == "Summary",
                            paste0("Summary effect (N = ", plot_data$k, ")"),
                            paste0(plot_data$Level, " (k = ", plot_data$k, ")"))

  sg <- plot_data[plot_data$row_type == "Subgroup", ]
  sg <- sg[order(sg$estimate), ]
  plot_data <- rbind(sg, plot_data[plot_data$row_type == "Summary", ])
  plot_data$label <- factor(plot_data$label, levels = plot_data$label)
  row_type <- plot_data$row_type

  p <- ggplot(plot_data, aes(x = estimate, y = label)) +
    geom_vline(xintercept = 0, linetype = "dashed",
               colour = "gray50", alpha = .7) +
    { if ("Summary" %in% row_type)
        geom_hline(yintercept = which(row_type == "Summary") - .5,
                   colour = "black", linewidth = .8) } +
    geom_errorbarh(data = subset(plot_data, row_type == "Subgroup"),
                   aes(xmin = ci.lb, xmax = ci.ub, colour = significant),
                   height = 0, linewidth = .8, alpha = .8) +
    geom_errorbarh(data = subset(plot_data, row_type == "Summary"),
                   aes(xmin = ci.lb, xmax = ci.ub),
                   height = 0, linewidth = 1.2, colour = "black", alpha = .9) +
    geom_point(data = subset(plot_data, row_type == "Subgroup"),
               aes(size = k, colour = significant),
               shape = 16, alpha = .9) +
    geom_point(data = subset(plot_data, row_type == "Summary"),
               aes(size = k),
               shape = 18, colour = "black", alpha = 1) +
    scale_colour_manual(values = c("Significant" = "#d73027",
                                   "Non-significant" = "#4575b4")) +
    scale_size_continuous(range = c(3, 10), guide = "none") +
    labs(x = "Hedges' g (Effect Size)", y = NULL,
         colour = "Statistical\nSignificance") +
    theme_bw() +
    theme(axis.text.y = element_text(size = 11),
          axis.text.x = element_text(size = 10),
          axis.title.x = element_text(size = 12, face = "bold"),
          legend.title = element_text(size = 10, face = "bold"),
          legend.position = "none",
          panel.grid.major.y = element_line(colour = "gray90", linewidth = .5),
          panel.grid.minor.y = element_blank()) +
    geom_text(aes(label = paste0(round(estimate, 2), " [",
                                 round(ci.lb, 2), ", ",
                                 round(ci.ub, 2), "]")),
              vjust = 3, size = 3)

  if (!is.null(filename)) ggsave(filename, p, width = 12, height = 6, dpi = 300)
  p
}

################################################################################
# 9. UNIVARIATE MODERATOR ANALYSES
################################################################################

# Analyse each moderator separately
mods <- c("Species", "Crop", "Context", "Treatment", "Substrate", "Temperature")
plots <- list()
subgr <- list()

for (m in mods) {
  message("\n=== Moderator: ", m, " ===")
  md <- es %>% filter(!is.na(.data[[m]]))
  
  # Compute subgroup estimates
  subgr[[m]] <- compute_subgroups_ggplot(md, m)
  
  # Create forest plot
  plots[[m]] <- create_ggplot_forest(subgr[[m]], m,
                                     filename = paste0(tolower(m), "_forest_plot.png"),
                                     data_for_summary = md)
  
  # Display subgroup estimates
  print(subgr[[m]][, c("Level", "k", "estimate", "ci.lb", "ci.ub", "pval")])

  # Test moderator effect and calculate R²
  mm0 <- rma(yi, vi, data = md, method = "REML")
  mm <- rma(yi, vi, mods = as.formula(paste0("~ factor(", m, ") - 1")),
             data = md, method = "REML")
  an <- anova(mm)
  cat("QM =", round(an$QM, 2), " df =", an$m, "  p =", round(an$QMp, 4), "\n")
  cat("Residual τ² =", round(mm$tau2, 3), "  I² =", round(mm$I2, 1), "%\n")
  cat("R² explained =", round((mm0$tau2 - mm$tau2)/mm0$tau2*100, 1), " %\n")
}

# Save subgroup summary table
bind_rows(subgr) %>% readr::write_csv("subgroup_summaries.csv")

################################################################################
# 10. MULTIVARIABLE META-REGRESSION
################################################################################

message("\n=== Multiple meta-regression ===")
cc <- es %>% filter(if_all(all_of(mods), ~ !is.na(.x)))
message("k complete cases: ", nrow(cc))
mr <- rma(yi, vi, mods = ~ Species + Crop + Context +
                        Treatment + Substrate + Temperature,
          data = cc, method = "REML")
print(mr)
cat("Total R² =", round((model_re$tau2 - mr$tau2)/model_re$tau2*100, 1), "%\n")
cat("Residual I² =", round(mr$I2, 1), "%\n")
cat("Omnibus QM =", round(mr$QM, 2), " df =", mr$m, " p =", round(mr$QMp, 4), "\n")

################################################################################
# 11. PREDICTION INTERVAL AND PROBABILITY OF BENEFIT
################################################################################

message("\n=== Overall prediction interval ===")
pio <- predict(model_re)
cat("95% PI: [", round(pio$pi.lb, 2), ",", round(pio$pi.ub, 2), "]\n")
p_benefit <- pnorm(0, mean = as.numeric(model_re$b), sd = sqrt(model_re$tau2))
cat("Future studies expected to benefit:", round(100*p_benefit, 1), "%\n")

################################################################################
# 12. COMPREHENSIVE FOREST PLOT
################################################################################

# Function to create multi-panel forest plot
create_comprehensive_forest <- function(subgroup_summ, original) {
  all <- do.call(rbind, Map(function(m, datx) {
    md <- original %>% filter(!is.na(.data[[m]]))
    sr <- if (nrow(md)) {
      sm <- rma(yi, vi, data = md, method = "REML")
      data.frame(Moderator = m, Level = "Summary effect",
                 k = sm$k, estimate = as.numeric(sm$b),
                 se = sm$se, ci.lb = sm$ci.lb, ci.ub = sm$ci.ub,
                 pval = sm$pval, tau2 = sm$tau2, I2 = sm$I2)
    }
    rbind(datx, sr)
  }, names(subgroup_summ), subgroup_summ))

  all$significant <- ifelse(all$pval < .05 | all$ci.lb > 0 | all$ci.ub < 0,
                            "Significant", "Non-significant")
  all$row_type <- ifelse(all$Level == "Summary effect", "Summary", "Subgroup")

  ggplot(all, aes(x = estimate, y = reorder(Level, estimate),
                  colour = significant, shape = row_type, size = k)) +
    geom_vline(xintercept = 0, linetype = "dashed", colour = "gray50") +
    geom_errorbarh(aes(xmin = ci.lb, xmax = ci.ub),
                   height = ifelse(all$row_type == "Summary", .35, .25), alpha = .9) +
    geom_point(alpha = .95) +
    facet_wrap(~ Moderator, scales = "free_y", ncol = 2) +
    scale_colour_manual(values = c("Significant" = "#d73027",
                                   "Non-significant" = "#4575b4")) +
    scale_shape_manual(values = c(Subgroup = 16, Summary = 18), guide = "none") +
    scale_size_continuous(range = c(2, 8), guide = "none") +
    labs(title = "Forest plots by moderator",
         x = "Hedges' g (Effect Size)", y = NULL,
         colour = "Significance") +
    theme_bw() +
    theme(strip.text = element_text(face = "bold"))
}

if (length(subgr)) {
  cp <- create_comprehensive_forest(subgr, es)
  ggsave("comprehensive_forest_plot.png", cp, width = 16, height = 12, dpi = 300)
  print(cp)
}

################################################################################
# 13. SENSITIVITY ANALYSES
################################################################################

# Exclude high-risk studies (sample-size criterion)
message("\n=== Sensitivity: exclude high-risk studies (sample-size rule) ===")
es_no_high <- es %>% filter(risk != "High")
print(rma(yi, vi, data = es_no_high, method = "REML"))

# Leave-one-study-out analysis
message("\n=== Sensitivity: leave-one-study-out ===")
loso <- lapply(split(es, es$Study_ID), function(df_i) {
  rma(yi, vi, data = subset(es, Study_ID != unique(df_i$Study_ID)), method = "REML")
})
loso_tab <- do.call(rbind, lapply(names(loso), function(s)
  data.frame(Study_ID = s,
             estimate = as.numeric(loso[[s]]$b),
             se = loso[[s]]$se,
             tau2 = loso[[s]]$tau2)))
readr::write_csv(loso_tab, "leave_one_study_out.csv")
print(utils::head(loso_tab, 10))

################################################################################
# 14. RISK-OF-BIAS SENSITIVITY ANALYSES
################################################################################

if (any(!is.na(es$rob_rand) | !is.na(es$rob_alloc) | !is.na(es$rob_blind) |
        !is.na(es$rob_outcome) | !is.na(es$rob_other))) {

  # Exclude comparisons with high risk in any domain
  message("\n=== RoB sensitivity: exclude any 'high' domain ===")
  es_low_rob <- es %>% filter(rob_any_high == 0 | is.na(rob_any_high))
  res_low_rob <- rma(yi, vi, data = es_low_rob, method = "REML")
  print(res_low_rob)
  cat("Δ pooled vs. main =", round(as.numeric(res_low_rob$b - model_re$b), 3), "\n")
  cat("τ² change (main -> low-RoB) =", round(model_re$tau2, 3), "->", round(res_low_rob$tau2, 3), "\n")

  # Risk-of-bias as moderator - standard random-effects with CR2
  message("\n=== RoB moderator (any-high) — RE model with CR2 tests ===")
  res_mod_rob <- rma(yi, vi, mods = ~ rob_any_high, data = es, method = "REML")
  print(res_mod_rob)
  cat("\nCR2-robust tests clustered by study:\n")
  print(clubSandwich::coef_test(res_mod_rob, vcov = "CR2", cluster = es$Study_ID))

  # Risk-of-bias as moderator - multilevel model with CR2
  message("\n=== RoB moderator (any-high) — Multilevel model with CR2 tests ===")
  res_mod_rob_ml <- rma.mv(yi, vi, mods = ~ rob_any_high,
                           random = ~ 1 | Study_ID/Effect_ID,
                           data = es, method = "REML")
  print(res_mod_rob_ml)
  cat("\nCR2-robust tests clustered by study:\n")
  print(clubSandwich::coef_test(res_mod_rob_ml, vcov = "CR2", cluster = es$Study_ID))

  # Domain-level risk-of-bias moderators
  message("\n=== Domain-level RoB moderators (optional; ref = 'low') ===")
  rob_domains <- c("rob_rand", "rob_blind", "rob_outcome")
  keep <- rob_domains[sapply(es[rob_domains], function(z) length(na.omit(unique(z))) >= 2)]
  if (length(keep)) {
    fml <- as.formula(paste("~", paste(sprintf("relevel(%s, 'low')", keep), collapse = " + ")))
    res_dom_ml <- rma.mv(yi, vi, mods = fml,
                         random = ~ 1 | Study_ID/Effect_ID,
                         data = es, method = "REML")
    print(res_dom_ml)
    cat("\nCR2-robust tests by study cluster:\n")
    print(clubSandwich::coef_test(res_dom_ml, vcov = "CR2", cluster = es$Study_ID))
  } else {
    message("Insufficient domain-level variation to fit domain model.")
  }
} else {
  message("\n[RoB analyses skipped: rob_* columns are all NA]")
}

################################################################################
# 15. SCALE SENSITIVITY: LOG RESPONSE RATIO
################################################################################

if (all(c("MLLt", "MLLc", "SDt", "SDc", "Nt", "Nc") %in% names(dat))) {
  message("\n=== Scale sensitivity (ROM) ===")
  eps <- 0.5
  dat_rom <- dat %>%
    mutate(
      MLLt_adj = ifelse(MLLt <= 0, MLLt + eps, MLLt),
      MLLc_adj = ifelse(MLLc <= 0, MLLc + eps, MLLc)
    )
  es_rom <- escalc(measure = "ROM",
                   m1i = MLLt_adj, sd1i = SDt, n1i = Nt,
                   m2i = MLLc_adj, sd2i = SDc, n2i = Nc,
                   data = dat_rom, vtype = "HO")
  res_rom <- rma(yi, vi, data = es_rom, method = "REML")
  pi_rom <- predict(res_rom)
  print(res_rom)
  cat("95% PI (ROM): [", round(pi_rom$pi.lb, 2), ", ", round(pi_rom$pi.ub, 2), "]\n")
  cat("Percent change implied by pooled ROM:",
      sprintf("%.1f%%", (exp(as.numeric(res_rom$b)) - 1)*100), "\n")
}

################################################################################
# 16. MISSING DATA ASSESSMENT
################################################################################

# Little's MCAR test (tests whether data are missing completely at random)
message("\n=== Little's MCAR Test ===")
missing_test_data <- es %>% 
  dplyr::select(Treatment, Substrate, Temperature)

mcar_result <- mcar_test(missing_test_data)
print(mcar_result)

cat("\nLittle's MCAR test: χ² =", round(mcar_result$statistic, 2), 
    ", df =", mcar_result$df, 
    ", p =", round(mcar_result$p.value, 3), "\n")

if (mcar_result$p.value > 0.05) {
  cat("Interpretation: Missing data appears to be MCAR (random).\n")
} else {
  cat("Interpretation: Missing data may have systematic pattern (not MCAR).\n")
  cat("However, complete-case analysis below will test robustness.\n")
}

# Compare complete-case vs all-data models
message("\n=== Missing Data Sensitivity Check ===")

# Model with ALL data
model_all <- rma(yi, vi, data = es, method = "REML")

# Model with ONLY complete cases (those used in multivariable model)
model_cc <- rma(yi, vi, data = cc, method = "REML")

# Display comparison
cat("\nAll data (k =", model_all$k, "):\n")
cat("  Hedges' g =", round(as.numeric(model_all$b), 2), 
    ", 95% CI [", round(model_all$ci.lb, 2), ",", round(model_all$ci.ub, 2), "]\n")
cat("  τ² =", round(model_all$tau2, 3), ", I² =", round(model_all$I2, 1), "%\n")

cat("\nComplete cases only (k =", model_cc$k, "):\n")
cat("  Hedges' g =", round(as.numeric(model_cc$b), 2),
    ", 95% CI [", round(model_cc$ci.lb, 2), ",", round(model_cc$ci.ub, 2), "]\n")
cat("  τ² =", round(model_cc$tau2, 3), ", I² =", round(model_cc$I2, 1), "%\n")

# Calculate difference
diff_estimate <- abs(as.numeric(model_all$b) - as.numeric(model_cc$b))
cat("\nAbsolute difference in estimates:", round(diff_estimate, 3), "\n")

if (diff_estimate < 0.10) {
  cat("Interpretation: Estimates are very similar. Missing data does not bias results.\n")
} else {
  cat("Interpretation: Some difference between complete and all cases.\n")
  cat("Consider discussing in limitations.\n")
}

# Summary of R² for each moderator
message("\n=== R² Summary for Each Moderator ===")
cat("(Proportion of heterogeneity explained)\n\n")

baseline_tau2 <- model_re$tau2

for (i in seq_along(mods)) {
  mod <- mods[i]
  md <- es %>% filter(!is.na(.data[[mod]]))
  
  if (nrow(md) > 0) {
    # Fit model with moderator
    mm <- rma(yi, vi, mods = as.formula(paste0("~ factor(", mod, ") - 1")),
              data = md, method = "REML")
    
    # Calculate R²
    r2 <- (baseline_tau2 - mm$tau2) / baseline_tau2 * 100
    
    cat(sprintf("%-15s: R² = %5.1f%% (k = %d)\n", mod, r2, nrow(md)))
  }
}

cat("\nMultivariable model: R² =", 
    round((model_re$tau2 - mr$tau2)/model_re$tau2*100, 1), 
    "% (k =", nrow(cc), ")\n")

# Export moderator summary table
moderator_summary <- bind_rows(
  lapply(mods, function(mod) {
    md <- es %>% filter(!is.na(.data[[mod]]))
    
    if (nrow(md) > 0) {
      mm <- rma(yi, vi, mods = as.formula(paste0("~ factor(", mod, ") - 1")),
                data = md, method = "REML")
      
      # Calculate R²
      r2 <- (baseline_tau2 - mm$tau2) / baseline_tau2 * 100
      
      # Get omnibus test
      an <- anova(mm)
      
      data.frame(
        Moderator = mod,
        k = nrow(md),
        QM = round(an$QM, 2),
        df = an$m,
        p_value = formatC(an$QMp, format = "e", digits = 2),
        tau2_residual = round(mm$tau2, 3),
        I2_residual = round(mm$I2, 1),
        R2 = round(r2, 1)
      )
    }
  })
)

write.csv(moderator_summary, "moderator_summary_table.csv", row.names = FALSE)

# Sample size distribution summary
message("\n=== Sample Size Distribution ===")

study_summary <- es %>%
  group_by(Study_ID) %>%
  summarise(
    n_comparisons = n(),
    mean_Nt = mean(Nt),
    mean_Nc = mean(Nc),
    mean_total_n = mean(Nt + Nc),
    .groups = "drop"
  )

cat("Number of studies:", length(unique(es$Study_ID)), "\n")
cat("Number of comparisons:", nrow(es), "\n")
cat("Comparisons per study: Mean =", round(mean(study_summary$n_comparisons), 1),
    ", Median =", median(study_summary$n_comparisons),
    ", Range =", min(study_summary$n_comparisons), "-", max(study_summary$n_comparisons), "\n")
cat("Sample size per group: Mean =", round(mean(c(es$Nt, es$Nc)), 1),
    ", Median =", median(c(es$Nt, es$Nc)), "\n")
cat("Total sample size per comparison: Mean =", round(mean(es$Nt + es$Nc), 1),
    ", Median =", median(es$Nt + es$Nc), "\n")

# Risk categories
risk_table <- table(es$risk)
cat("\nSample-size risk categories:\n")
cat("  Low (n ≥ 30):", risk_table["Low"], "comparisons\n")
cat("  Moderate (15 ≤ n < 30):", risk_table["Moderate"], "comparisons\n")
cat("  High (n < 15):", risk_table["High"], "comparisons\n")

# Effect size interpretation
message("\n=== Effect Size Interpretation ===")
cat("(Remember: effect sizes are NEGATIVE because outcome is larval survival)\n")
cat("(Negative values = good for pest control)\n\n")

overall_g <- abs(as.numeric(model_re$b))

cat("Overall Hedges' g =", round(overall_g, 2), "(absolute value)\n")

if (overall_g > 1.2) {
  cat("Effect size magnitude: VERY LARGE (>1.2)\n")
} else if (overall_g > 0.8) {
  cat("Effect size magnitude: LARGE (0.8-1.2)\n")
} else if (overall_g > 0.5) {
  cat("Effect size magnitude: MEDIUM (0.5-0.8)\n")
} else {
  cat("Effect size magnitude: SMALL (<0.5)\n")
}

# Cohen's U3 statistic approximation
u3 <- pnorm(overall_g)
cat("\nCohen's U3 =", round(u3, 2), "or", round(u3*100, 0), "%\n")
cat("  (The average treated larva has higher mortality than", 
    round(u3*100, 0), "% of control larvae)\n")

# Overlap coefficient
overlap <- 2 * pnorm(-overall_g/2)
cat("\nOverlap coefficient =", round(overlap, 2), "or", round(overlap*100, 0), "%\n")
cat("  (", round(overlap*100, 0), "% overlap between treatment and control distributions)\n")

# Diagnostic plots
message("\n=== Creating Diagnostic Plots ===")

# Influence diagnostics
png("influence_diagnostics.png", width = 10, height = 8, units = "in", res = 300)
inf <- influence(model_re)
plot(inf)
dev.off()

# Baujat plot (identifies influential studies)
png("baujat_plot.png", width = 8, height = 8, units = "in", res = 300)
baujat(model_re)
dev.off()

################################################################################
# 17. PUBLICATION BIAS DIAGNOSTICS
################################################################################

# Funnel plot
funnel(model_re, yaxis = "seinv", xlab = "Hedges' g", ylab = expression(SE^{-1}))

# Statistical tests for publication bias
message("\nEgger regression:")
print(regtest(model_re, model = "lm"))

message("\nRank-correlation test:")
print(ranktest(model_re))

message("\nTrim-and-fill (exploratory):")
print(trimfill(model_re))

################################################################################
# 18. MULTILEVEL MODELS WITH CLUSTER-ROBUST INFERENCE
################################################################################

# Fit two-level model (effects nested within studies)
ml <- rma.mv(yi, vi, random = ~ 1 | Study_ID/Effect_ID, data = es, method = "REML")
print(ml)

# Cluster-robust standard errors for primary model
message("\nCluster-robust SEs (RE model, CR2):")
print(clubSandwich::coef_test(model_re, cluster = es$Study_ID, vcov = "CR2"))

################################################################################
# 19. SESSION INFORMATION
################################################################################

msg("\n=== Session info ===")
print(sessionInfo())

################################################################################
# ANALYSIS COMPLETE
################################################################################

message("\n=== All Analyses Complete ===")
message("\nOutput files generated:")
message("  • subgroup_summaries.csv - Subgroup estimates for all moderators")
message("  • leave_one_study_out.csv - Leave-one-study-out sensitivity analysis")
message("  • moderator_summary_table.csv - Summary statistics for all moderators")
message("  • species_forest_plot.png (and similar for other moderators)")
message("  • comprehensive_forest_plot.png - Multi-panel forest plot")
message("  • influence_diagnostics.png - Influence analysis diagnostics")
message("  • baujat_plot.png - Baujat plot for identifying influential studies")
message("\nAll results reported in the manuscript have been reproduced.")

################################################################################
# END OF SCRIPT
################################################################################
